# Supplementary material for: Rab22A recruits BLOC‐1 and BLOC‐2 to promote the biogenesis of recycling endosomes
Source: EMBO Rep. 2018 Nov 7;19(12):e45918. doi: 10.15252/embr.201845918 (PMC6280653; doi:10.15252/embr.201845918)
Supplement: Supplementary file 4 — Movie EV2 [file EMBR-19-e45918-s004.zip]

Archive with 3 entries (2 files):
- MovieEV2/
- MovieEV2/MovieEV2.avi
- MovieEV2/MovieEV2_legend.docx
