# Supplementary material for: Rab22A recruits BLOC‐1 and BLOC‐2 to promote the biogenesis of recycling endosomes
Source: EMBO Rep. 2018 Nov 7;19(12):e45918. doi: 10.15252/embr.201845918 (PMC6280653; doi:10.15252/embr.201845918)
Supplement: Supplementary file 5 — Movie EV3 [file EMBR-19-e45918-s005.zip]

Archive with 3 entries (2 files):
- MovieEV3/
- MovieEV3/MovieEV3.avi
- MovieEV3/MovieEV3_legend.docx
